# Supplementary material for: Ruthenium(II)–Cyclopentadienyl-Derived Complexes as New Emerging Anti-Colorectal Cancer Drugs
Source: Pharmaceutics. 2022 Jun 17;14(6):1293. doi: 10.3390/pharmaceutics14061293 (PMC9228117; doi:10.3390/pharmaceutics14061293)
Supplement: Supplementary file 1 [file pharmaceutics-14-01293-s001.zip]

Archive with 1 entries (1 files):
- pharmaceutics-1755028-supplementary.pdf
